# Supplementary material for: Design of Microscale Magnetic Tumbling Robots for Locomotion in Multiple Environments and Complex Terrains
Source: Micromachines (Basel). 2018 Feb 3;9(2):68. doi: 10.3390/mi9020068 (PMC6187462; doi:10.3390/mi9020068)
Supplement: Supplementary File 6 [file micromachines-09-00068-s006.zip]

Archive with 6 entries (5 files):
- micromachines-254438 supplementary/
- micromachines-254438 supplementary/S1.mp4
- micromachines-254438 supplementary/S2.mp4
- micromachines-254438 supplementary/S3.mp4
- micromachines-254438 supplementary/S4.mp4
- micromachines-254438 supplementary/S5.mp4
